# Supplementary material for: Does functional MRI detect activation in white matter? A review of emerging evidence, issues, and future directions
Source: Front Neurosci. 2014 Aug 8;8:239. doi: 10.3389/fnins.2014.00239 (PMC4125856; doi:10.3389/fnins.2014.00239)
Supplement: Supplementary file 1 [file DataSheet1.XLSX]

## Sheet: Sheet3
Supplementary Table 1. Summary of existing reports of BOLD fMRI activation in white natter. Each row represents a task/contrast/region of white matter ativation; some studies are represented by multiple rows.
Study	Category	Task	Condition/Contrast/Analysis	Region of white matter activation	Sub-region	x	y	z	Standard space	Field strength	Sequence	N	Stastical threshold (for voxel-wise GLM or cross correlation analyses) or notes about analysis	Other notes
Tettamanti et al., 2002	Interhemispheric transfer	Poffenberger*	GLM: Crossed > Uncrossed	Corpus callosum	Anterior	14	28	16	Talairach	1.5 T	GRE-EPI	8	p < 0.001 (cluster-level corrected at p < 0.05)
Omura et al., 2004	Interhemispheric transfer	Poffenberger*	GLM: Crossed > Uncrossed	Corpus callosum	Anterior	2	12	16	MNI	1.5 T	GRE-EPI	21	p < 0.001 (cluster-level corrected at p < 0.05)
Weber et al., 2005	Interhemispheric transfer	Poffenberger*	GLM: Crossed > Uncrossed	Corpus callosum	Anterior	10	26	-4	MNI	3 T	GRE-EPI with parallel SENSE	10	p < 0.001 uncorrected
Gawryluk et al., 2009	Interhemispheric transfer	Poffenberger*	GLM: Task	Corpus callosum	Anterior					4 T	ASE-spiral	10	Cluster forming threshold z > 2.5, corrected threshold p < 0.05
McWhinney et al., 2012	Interhemispheric transfer	Poffenberger*	GLM: Task	Corpus callosum	Anterior					4 T	ASE-spiral	17	Cluster forming threshold z > 2.3, corrected threshold p < 0.05	Same dataset as Gawryluk et al., 2011a, but a more stringent statistical threshold was applied
Gawryluk et al., 2011a	Interhemispheric transfer	Poffenberger* and Sperry%	GLM: Poffenberger	Corpus callosum	Anterior					4 T	ASE-spiral	17	Cluster forming threshold z > 2, corrected threshold p < 0.05
Gawryluk et al., 2011a	Interhemispheric transfer	Poffenberger* and Sperry%	GLM: Sperry	Corpus callosum	Posterior					4 T	ASE-spiral	17	Cluster forming threshold z > 2, corrected threshold p < 0.05
Gawryluk et al., 2011a	Interhemispheric transfer	Poffenberger* and Sperry%	GLM: Poffenberger > Sperry	Corpus callosum	Anterior					4 T	ASE-spiral	17	Cluster forming threshold z > 2, corrected threshold p < 0.05
Gawryluk et al., 2011a	Interhemispheric transfer	Poffenberger* and Sperry%	Task: Sperry > Poffenberger	Corpus callosum	Posterior					4 T	ASE-spiral	17	Cluster forming threshold z > 2, corrected threshold p < 0.05
D'Arcy et al., 2006	Interhemispheric transfer	Sperry%	Fuzzy cluster analysis: Task	Corpus callosum	Posterior					1.5 T	GRE-EPI	6	p < 0.01 uncorrected
Mazerolle et al., 2008	Interhemispheric transfer	Sperry%	GLM: Task	Corpus callosum	Posterior					4 T	GRE-spiral	24	p < 0.005 uncorrected
Fraser et al., 2012	Interhemispheric transfer	Sperry%	GLM: Task	Corpus callosum	Posterior					4 T	ASE-spiral	16	Cluster forming threshold z > 3, corrected threshold p < 0.05
Mazerolle et al., 2010	Interhemispheric transfer	Sperry%	GLM: Task	Corpus callosum	Posterior					4 T	ASE-spiral	8/10	Cluster forming threshold z > 2.3, corrected threshold p < 0.05	Individual-level analysis; subset of participants from Gawryluk et al., 2011a for which diffusion MRI data was available
Aramaki et al., 2006	Interhemispheric interactions	Bimanual coordination	GLM: Phase transition	Corpus callosum	Posterior	6	-24	26	MNI	3 T	GRE-EPI	15	p < 0.05 corrected
Aramaki et al., 2006	Interhemispheric interactions	Bimanual coordination	GLM: Phase transition	Corpus callosum	Posterior	-8	-34	24		3 T	GRE-EPI	15	p < 0.05 corrected
Aramaki et al., 2006	Interhemispheric interactions	Bimanual coordination	GLM: Phase transition	Corpus callosum	Anterior	-6	18	18		3 T	GRE-EPI	15	p < 0.05 corrected
Brandt et al., 2000	Interhemispheric interactions	Coherent motion stimulation (visual)	GLM: Left hemifield stimulation	White matter of middle temporal gyrus		-44	-18	-16	Talairach	1.5 T	GRE-EPI	9	p < 0.001 uncorrected	Negative activation (i.e., signal decrease)
Chiu et al., 2001	Motor	Finger tapping	Cross correlation	Superior areas of white matter (ROI analysis)						1.5 T	T2* FLASH	14	p < 0.01 uncorrected	No formal group-level analysis
Mazerolle et al., 2013	Motor	Finger tapping	GLM: 4 T task	Internal capsule	Posterior limb					1.5 & 4 T	GRE-spiral	7	Cluster forming threshold z > 2.3, corrected threshold p < 0.05
Mazerolle et al., 2013	Motor	Finger tapping	GLM: 4 T task > 1.5 T task	Internal capsule	Posterior limb					1.5 & 4 T	GRE-spiral	7	Cluster forming threshold z > 2.3, corrected threshold p < 0.05
Gawryluk et al., 2011b	Motor	Finger tapping	GLM: Left hand tapping	Internal capsule	Posterior limb					4 T	ASE-spiral	10	Cluster forming threshold z > 2.3, corrected threshold p < 0.05
Fabri et al., 2011	Motor	L & R hand - manipulation of an object	GLM: Task	Corpus callosum	Anterior	0	0	26	Talairach	1.5 T	GRE-EPI	3/7	p < 0.05 (correction not specified)	Individual level analyses; exact region of corpus callosum activation varied by subject; reported coordinates were determined by mean coordinate across subjects.
Fabri and Polonari, 2013 - healthy control data	Motor	L & R hand - manipulation of an object	GLM: Task	Corpus callosum	Anterior	0	0	26	Talairach	1.5 T	GRE-EPI	3/7	p < 0.05 (correction not specified)	Individual level analyses; exact region of corpus callosum activation varied by subject; reported coordinates were determined by mean coordinate across subjects.
Fabri et al., 2011	Motor	L or R hand - alternate flexion and distension of fingers	GLM: Task	Corpus callosum	Anterior	0	-9	22	Talairach	1.5 T	GRE-EPI	4/7	p < 0.05 (correction not specified)	Individual level analyses; exact region of corpus callosum activation varied by subject; reported coordinates were determined by mean coordinate across subjects.
Fabri and Polonari, 2013 - healthy control data	Motor	L or R hand - alternate flexion and distension of fingers	GLM: Task	Corpus callosum	Posterior	0	-11	23	Talairach	1.5 T	GRE-EPI	5/7	p < 0.05 (correction not specified)	Individual level analyses; exact region of corpus callosum activation varied by subject; reported coordinates were determined by mean coordinate across subjects.
Mosier et al., 1999a	Motor	Swallowing	Cross correlation: Task	Corpus callosum						1.5 T	GRE-EPI	3/8	p < 0.03 uncorrected	Individual-level analysis
Mosier et al., 1999a	Motor	Swallowing	Cross correlation: Task	Internal capsule						1.5 T	GRE-EPI	5/8	p < 0.03 uncorrected	Individual-level analysis
Mosier et al., 1999b	Motor	Swallowing	Cross correlation: Task	Corpus callosum						1.5 T	GRE-EPI	5 activated areas over 8 participants	p < 0.03 uncorrected	Individual-level analysis
Mosier & Bereznaya, 2001	Motor	Swallowing	Cross correlation: Task	Corpus callosum						1.5 T	GRE-EPI	8	Corrected	P-values not reported; maps not shown. PCA showed corpus callosum was part of a functional cluster along with basal ganglia and thalamus
Fabri et al., 2011	Tactile	Arm	GLM: Task	Corpus callosum	Posterior	1	-31	17	Talairach	1.5 T	GRE-EPI	3/3	p < 0.05 (correction not specified)	Individual level analyses; exact region of corpus callosum activation varied by subject; reported coordinates were determined by mean coordinate across subjects.
Fabri and Polonari, 2013 - healthy control data	Tactile	Arm	GLM: Task	Corpus callosum	Posterior	1	-31	17	Talairach	1.5 T	GRE-EPI	3/22	p < 0.05 (correction not specified)	Individual level analyses; exact region of corpus callosum activation varied by subject; reported coordinates were determined by mean coordinate across subjects.
Fabri et al., 2011	Tactile	Face	GLM: Task	Corpus callosum	Posterior	0.5	-33.5	14	Talairach	1.5 T	GRE-EPI	4/4	p < 0.05 (correction not specified)	Individual level analyses; exact region of corpus callosum activation varied by subject; reported coordinates were determined by mean coordinate across subjects.
Fabri and Polonari, 2013 - healthy control data	Tactile	Face	GLM: Task	Corpus callosum	Posterior	0	-33	14	Talairach	1.5 T	GRE-EPI	4/22	p < 0.05 (correction not specified)	Individual level analyses; exact region of corpus callosum activation varied by subject; reported coordinates were determined by mean coordinate across subjects.
Fabri et al., 2011	Tactile	Foot	GLM: Task	Corpus callosum	Anterior	1.5	-3.5	25.5	Talairach	1.5 T	GRE-EPI	2/5	p < 0.05 (correction not specified)	Individual level analyses; exact region of corpus callosum activation varied by subject; reported coordinates were determined by mean coordinate across subjects.
Fabri et al., 2011	Tactile	Foot	GLM: Task	Corpus callosum	Posterior	-2	-34	16.5	Talairach	1.5 T	GRE-EPI	4/5	p < 0.05 (correction not specified)	Individual level analyses; exact region of corpus callosum activation varied by subject; reported coordinates were determined by mean coordinate across subjects.
Fabri and Polonari, 2013 - healthy control data	Tactile	Foot anterior	GLM: Task	Corpus callosum	Anterior	1	-3	25	Talairach	1.5 T	GRE-EPI	2/22	p < 0.05 (correction not specified)	Individual level analyses; exact region of corpus callosum activation varied by subject; reported coordinates were determined by mean coordinate across subjects.
Fabri and Polonari, 2013 - healthy control data	Tactile	Foot posterior	GLM: Task	Corpus callosum	Posterior	-2	-34	16	Talairach	1.5 T	GRE-EPI	4/22	p < 0.05 (correction not specified)	Individual level analyses; exact region of corpus callosum activation varied by subject; reported coordinates were determined by mean coordinate across subjects.
Fabri et al., 2011	Tactile	Forearm	GLM: Task	Corpus callosum	Posterior	0	-26	22	Talairach	1.5 T	GRE-EPI	3/5	p < 0.05 (correction not specified)	Individual level analyses; exact region of corpus callosum activation varied by subject; reported coordinates were determined by mean coordinate across subjects.
Fabri and Polonari, 2013 - healthy control data	Tactile	Forearm	GLM: Task	Corpus callosum	Posterior	0	-26	22	Talairach	1.5 T	GRE-EPI	3/22	p < 0.05 (correction not specified)	Individual level analyses; exact region of corpus callosum activation varied by subject; reported coordinates were determined by mean coordinate across subjects.
Fabri et al., 2011	Tactile	Hand	GLM: Task	Corpus callosum	Anterior	-3	-3	24	Talairach	1.5 T	GRE-EPI	7/13	p < 0.05 (correction not specified)	Individual level analyses; exact region of corpus callosum activation varied by subject; reported coordinates were determined by mean coordinate across subjects.
Fabri et al., 2011	Tactile	Hand	GLM: Task	Corpus callosum	Posterior	-1	-27	18	Talairach	1.5 T	GRE-EPI	9/13	p < 0.05 (correction not specified)	Individual level analyses; exact region of corpus callosum activation varied by subject; reported coordinates were determined by mean coordinate across subjects.
Fabri and Polonari, 2013 - healthy control data	Tactile	Hand anterior	GLM: Task	Corpus callosum	Anterior	-3	-4	23	Talairach	1.5 T	GRE-EPI	8/22	p < 0.05 (correction not specified)	Individual level analyses; exact region of corpus callosum activation varied by subject; reported coordinates were determined by mean coordinate across subjects.
Fabri and Polonari, 2013 - healthy control data	Tactile	Hand central	GLM: Task	Corpus callosum	Posterior	-1	-27	18	Talairach	1.5 T	GRE-EPI	9/22	p < 0.05 (correction not specified)	Individual level analyses; exact region of corpus callosum activation varied by subject; reported coordinates were determined by mean coordinate across subjects.
Fabri and Polonari, 2013 - callosotomy patient data	Tactile	Hand central	GLM: Task	Corpus callosum	Posterior	-1	-30	22	Talairach	1.5 T	GRE-EPI	3/6	p < 0.05 (correction not specified)	Individual level analyses; exact region of corpus callosum activation varied by subject; reported coordinates were determined by mean coordinate across subjects.
Fabri and Polonari, 2013 - callosotomy patient data	Tactile	Hand posterior	GLM: Task	Corpus callosum	Posterior	2	-40	14	Talairach	1.5 T	GRE-EPI	3/6	p < 0.05 (correction not specified)	Individual level analyses; exact region of corpus callosum activation varied by subject; reported coordinates were determined by mean coordinate across subjects.
Fabri et al., 2011	Tactile	Leg	GLM: Task	Corpus callosum	Posterior	-1.5	-32	14	Talairach	1.5 T	GRE-EPI	4/4	p < 0.05 (correction not specified)	Individual level analyses; exact region of corpus callosum activation varied by subject; reported coordinates were determined by mean coordinate across subjects.
Fabri and Polonari, 2013 - healthy control data	Tactile	Leg	GLM: Task	Corpus callosum	Posterior	-1	-32	14	Talairach	1.5 T	GRE-EPI	4/22	p < 0.05 (correction not specified)	Individual level analyses; exact region of corpus callosum activation varied by subject; reported coordinates were determined by mean coordinate across subjects.
Fabri et al., 2011	Tactile	Shoulder	GLM: Task	Corpus callosum	Posterior	-3	-25	17	Talairach	1.5 T	GRE-EPI	3/5	p < 0.05 (correction not specified)	Individual level analyses; exact region of corpus callosum activation varied by subject; reported coordinates were determined by mean coordinate across subjects.
Fabri and Polonari, 2013 - healthy control data	Tactile	Shoulder	GLM: Task	Corpus callosum	Posterior	-3	-25	17	Talairach	1.5 T	GRE-EPI	3/22	p < 0.05 (correction not specified)	Individual level analyses; exact region of corpus callosum activation varied by subject; reported coordinates were determined by mean coordinate across subjects.
Fabri et al., 2011	Tactile	Thigh	GLM: Task	Corpus callosum	Posterior	-2	-27	20	Talairach	1.5 T	GRE-EPI	5/5	p < 0.05 (correction not specified)	Individual level analyses; exact region of corpus callosum activation varied by subject; reported coordinates were determined by mean coordinate across subjects.
Fabri and Polonari, 2013 - healthy control data	Tactile	Thigh	GLM: Task	Corpus callosum	Posterior	-2	-27	20	Talairach	1.5 T	GRE-EPI	5/22	p < 0.05 (correction not specified)	Individual level analyses; exact region of corpus callosum activation varied by subject; reported coordinates were determined by mean coordinate across subjects.
Fabri et al., 2011	Tactile	Tongue	GLM: Task	Corpus callosum	Anterior	3	16	18	Talairach	1.5 T	GRE-EPI	4/7	p < 0.05 (correction not specified)	Individual level analyses; exact region of corpus callosum activation varied by subject; reported coordinates were determined by mean coordinate across subjects.
Fabri et al., 2011	Tactile	Tongue	GLM: Task	Corpus callosum	Posterior	-5.5	-30.5	16	Talairach	1.5 T	GRE-EPI	2/7	p < 0.05 (correction not specified)	Individual level analyses; exact region of corpus callosum activation varied by subject; reported coordinates were determined by mean coordinate across subjects.
Fabri and Polonari, 2013 - healthy control data	Tactile	Tongue anterior	GLM: Task	Corpus callosum	Anterior	3	16	18	Talairach	1.5 T	GRE-EPI	4/22	p < 0.05 (correction not specified)	Individual level analyses; exact region of corpus callosum activation varied by subject; reported coordinates were determined by mean coordinate across subjects.
Fabri and Polonari, 2013 - healthy control data	Tactile	Tongue posterior	GLM: Task	Corpus callosum	Posterior	-5	-30	16	Talairach	1.5 T	GRE-EPI	2/22	p < 0.05 (correction not specified)	Individual level analyses; exact region of corpus callosum activation varied by subject; reported coordinates were determined by mean coordinate across subjects.
Fabri et al., 2011	Tactile	Trunk	GLM: Task	Corpus callosum	Posterior	0	-29	16	Talairach	1.5 T	GRE-EPI	4/5	p < 0.05 (correction not specified)	Individual level analyses; exact region of corpus callosum activation varied by subject; reported coordinates were determined by mean coordinate across subjects.
Fabri and Polonari, 2013 - healthy control data	Tactile	Trunk	GLM: Task	Corpus callosum	Posterior	0	-29	16	Talairach	1.5 T	GRE-EPI	4/22	p < 0.05 (correction not specified)	Individual level analyses; exact region of corpus callosum activation varied by subject; reported coordinates were determined by mean coordinate across subjects.
Fabri and Polonari, 2013 - callosotomy patient data	Visual	Central or peripheral visual field	GLM: Task	Corpus callosum	Posterior	-1	-36	20	Talairach	1.5 T	GRE-EPI	5/5	p < 0.05 (correction not specified)	Individual level analyses; exact region of corpus callosum activation varied by subject; reported coordinates were determined by mean coordinate across subjects.
Fabri and Polonari, 2013 - healthy control data	Visual	Central visual field	GLM: Task	Corpus callosum	Posterior	1	-33	14	Talairach	1.5 T	GRE-EPI	9/14	p < 0.05 (correction not specified)	Individual level analyses; exact region of corpus callosum activation varied by subject; reported coordinates were determined by mean coordinate across subjects.
Fabri et al., 2011	Visual	Peripheral visual field	GLM: Task	Corpus callosum	Posterior	2	-37	12	Talairach	1.5 T	GRE-EPI	4/14	p < 0.05 (correction not specified)	Individual level analyses; exact region of corpus callosum activation varied by subject; reported coordinates were determined by mean coordinate across subjects.
Fabri and Polonari, 2013 - healthy control data	Visual	Peripheral visual field	GLM: Task	Corpus callosum	Posterior	2	-37	12	Talairach	1.5 T	GRE-EPI	5/14	p < 0.05 (correction not specified)	Individual level analyses; exact region of corpus callosum activation varied by subject; reported coordinates were determined by mean coordinate across subjects.
Fabri et al., 2011	Visual	Ventral visual field	GLM: Task	Corpus callosum	Posterior	2	-34	13	Talairach	1.5 T	GRE-EPI	10/14	p < 0.05 (correction not specified)	Individual level analyses; exact region of corpus callosum activation varied by subject; reported coordinates were determined by mean coordinate across subjects.
Fabri and Polonari, 2013 - healthy control data	Auditory	Binaural	GLM: Task	Corpus callosum	Posterior	-5	-36	17	Talairach	1.5 T	GRE-EPI	1/1	p < 0.05 (correction not specified)	Individual level analyses; exact region of corpus callosum activation varied by subject; reported coordinates were determined by mean coordinate across subjects.
Fabri and Polonari, 2013 - callosotomy patient data	Audtory	Binaural or monoaural	GLM: Task	Corpus callosum	Posterior	-1	-36	20	Talairach	1.5 T	GRE-EPI	3/3	p < 0.05 (correction not specified)	Individual level analyses; exact region of corpus callosum activation varied by subject; reported coordinates were determined by mean coordinate across subjects.
Fabri et al., 2011	Gustatory	Bitter	GLM: Task	Corpus callosum	Anterior	-5	12	22	Talairach	1.5 T	GRE-EPI	3/3	p < 0.05 (correction not specified)	Individual level analyses; exact region of corpus callosum activation varied by subject; reported coordinates were determined by mean coordinate across subjects.
Fabri et al., 2011	Gustatory	Bitter	GLM: Task	Corpus callosum	Posterior	-9	-34	10	Talairach	1.5 T	GRE-EPI	2/3	p < 0.05 (correction not specified)	Individual level analyses; exact region of corpus callosum activation varied by subject; reported coordinates were determined by mean coordinate across subjects.
Fabri and Polonari, 2013 - healthy control data	Gustatory	Bitter anterior	GLM: Task	Corpus callosum	Anterior	-4	10	25	Talairach	1.5 T	GRE-EPI	2/13	p < 0.05 (correction not specified)	Individual level analyses; exact region of corpus callosum activation varied by subject; reported coordinates were determined by mean coordinate across subjects.
Fabri and Polonari, 2013 - healthy control data	Gustatory	Bitter posterior	GLM: Task	Corpus callosum	Posterior	-9	-34	10	Talairach	1.5 T	GRE-EPI	2/13	p < 0.05 (correction not specified)	Individual level analyses; exact region of corpus callosum activation varied by subject; reported coordinates were determined by mean coordinate across subjects.
Fabri et al., 2011	Gustatory	Neutral	GLM: Task	Corpus callosum					Talairach	1.5 T	GRE-EPI	5/7	p < 0.05 (correction not specified)	Individual level analyses; exact region of corpus callosum activation varied by subject; reported coordinates were determined by mean coordinate across subjects.
Fabri et al., 2011	Gustatory	Salty	GLM: Task	Corpus callosum	Anterior	1	17	16	Talairach	1.5 T	GRE-EPI	5/9	p < 0.05 (correction not specified)	Individual level analyses; exact region of corpus callosum activation varied by subject; reported coordinates were determined by mean coordinate across subjects.
Fabri and Polonari, 2013 - healthy control data	Gustatory	Salty	GLM: Task	Corpus callosum	Anterior	0	15	19	Talairach	1.5 T	GRE-EPI	4/13	p < 0.05 (correction not specified)	Individual level analyses; exact region of corpus callosum activation varied by subject; reported coordinates were determined by mean coordinate across subjects.
Fabri and Polonari, 2013 - callosotomy patient data	Gustatory	Salty anterior	GLM: Task	Corpus callosum	Anterior	-4	22	19	Talairach	1.5 T	GRE-EPI	2/4	p < 0.05 (correction not specified)	Individual level analyses; exact region of corpus callosum activation varied by subject; reported coordinates were determined by mean coordinate across subjects.
Fabri et al., 2011	Gustatory	Sweet	GLM: Task	Corpus callosum	Anterior	0	18	13	Talairach	1.5 T	GRE-EPI	4/5	p < 0.05 (correction not specified)	Individual level analyses; exact region of corpus callosum activation varied by subject; reported coordinates were determined by mean coordinate across subjects.
Fabri et al., 2011	Gustatory	Sweet	GLM: Task	Corpus callosum	Posterior	1	-37	14	Talairach	1.5 T	GRE-EPI	4/5	p < 0.05 (correction not specified)	Individual level analyses; exact region of corpus callosum activation varied by subject; reported coordinates were determined by mean coordinate across subjects.
Fabri and Polonari, 2013 - healthy control data	Gustatory	Sweet anterior	GLM: Task	Corpus callosum	Anterior	3	21	12	Talairach	1.5 T	GRE-EPI	4/13	p < 0.05 (correction not specified)	Individual level analyses; exact region of corpus callosum activation varied by subject; reported coordinates were determined by mean coordinate across subjects.
Fabri and Polonari, 2013 - healthy control data	Gustatory	Sweet posterior	GLM: Task	Corpus callosum	Posterior	1	-38	14	Talairach	1.5 T	GRE-EPI	3/13	p < 0.05 (correction not specified)	Individual level analyses; exact region of corpus callosum activation varied by subject; reported coordinates were determined by mean coordinate across subjects.
Fabri and Polonari, 2013 - callosotomy patient data	Gustatory	Salty posterior	GLM: Task	Corpus callosum	Posterior	-2	-35	17	Talairach	1.5 T	GRE-EPI	2/4	p < 0.05 (correction not specified)	Individual level analyses; exact region of corpus callosum activation varied by subject; reported coordinates were determined by mean coordinate across subjects.
Newman et al., 2010	Grammar processing – American Sign Language	Semantic category detection during viewing of American Sign Language videos	GLM: Inflectional morphology > Word order	Corpus callosum	Anterior	4	20	12	MNI	1.5 T	GRE-EPI	17	Cluster forming threshold z > 2, corrected threshold p < 0.05	Participants were congentially deaf
Thyreau et al., 2012	Face processing	Passive viewing	GLM: Faces > Control stimuli	Not specified						3 T	GRE-EPI	1326	Many, with the most stringent p < 0.05 Bonferroni corrected	IMAGEN database (seven centres)
Wang et al., 2013	Acupuncture	Needling	Tingling sensation (positive correlation with BOLD responses)	Corpus callosum	Posterior	-12	-42	19	Talairach	1.5 T	GRE-EPI	30	p < 0.02, extent > 108 mm3 (equivalent to p < 0.05 corrected based on Monte Carlo simulations)
Weis et al., 2011	Memory	Encoding words	GLM: Words > Control stimuli	Various regions (not specified in text)						1.5 T	GRE-EPI	29 (controls); 8 (Alzheimer's)	p < 0.001, extent > 23 (equivalent to p < 0.05 corrected based on Monte Carlo simulations)	White matter activation observed for both control and Alzheimer's group
Yarkoni et al., 2009	Memory, decision making, and emotion ratings (combined)	Trial-by-trial reaction time variability	GLM (finiite impulse response model): Reaction time related responses	Corpus callosum	Anterior					1.5 and 3 T	ASE-EPI	252	p < 0.001, extent > 8	Re-analysis of data from five experiments
Yarkoni et al., 2009	Memory, decision making, and emotion ratings (combined)	Trial-by-trial reaction time variability	GLM (finiite impulse response model): Reaction time related responses	Corona radiata	Posterior					1.5 and 3 T	ASE-EPI	252	p < 0.001, extent > 8	Re-analysis of data from five experiments
Shuster et al., 2013	Speech production	Trial-by-trial reaction time variability	GLM (finiite impulse response model): Reaction time related responses	Corpus callosum						3 T	Spiral in/out	23	p < 0.05 (corrected)
Ding et al., 2013	Resting state	Eyes closed	Temporal correlations: Voxels within white matter tracts > Random voxels matched for distance	Corpus callosum						3 T	GRE-EPI	6	p < 0.05 (comparing mean correlation of two conditions)	Individual level analysis; temporal correlations among voxels examined
Ding et al., 2013	Resting state	Eyes closed	Temporal correlations: Voxels within white matter tracts > Random voxels matched for distance	Optic radiations						3 T	GRE-EPI	6	p < 0.05 (comparing mean correlation of two conditions)	Individual level analysis; temporal correlations among voxels examined
*Poffenberger: visuo-motor interhemispheric transfer task (Poffenberger, 1912)
%Sperry: interhemispheric transfer task with functionally lateralized stimuli (words and faces) (D'Arcy et al., 2006)
GRE: Gradient echo
ASE: Asymmetric spin echo
EPI: Echo planar imaging
SENSE: Sensitivity encoding
L: Left
R: Right
GLM: General linear model (used an HRF or delayed boxcar if not otherwise specified)
Anterior CC: y > -10; Posterior CC: y < -10 (based on Fabri et al., 2011; or, when coordinate was not available, judgement was made from figures/text of paper).
